# Supplementary material for: Optimising Olive Leaf Phenolic Compounds: Cultivar and Temporal Interactions
Source: Plants (Basel). 2025 Sep 5;14(17):2789. doi: 10.3390/plants14172789 (PMC12430329; doi:10.3390/plants14172789)
Supplement: Supplementary file 1 [file plants-14-02789-s001.zip]

Archive with 1 entries (1 files):
- plants-3810529-supplementary.pdf
